# Supplementary material for: Divergent Expression of Acidic and Alkaline Pectate Lyases in Ditylenchus destructor During Initial Infection Time Course
Source: Microorganisms. 2026 Apr 4;14(4):829. doi: 10.3390/microorganisms14040829 (PMC13119071; doi:10.3390/microorganisms14040829)
Supplement: Supplementary file 1 [file microorganisms-14-00829-s001.zip]

Archive with 2 entries (2 files):
- Figure s1-s4.pdf
- table S1-S5.xls
