# Supplementary material for: Divergent Expression of Acidic and Alkaline Pectate Lyases in Ditylenchus destructor During Initial Infection Time Course
Source: Microorganisms. 2026 Apr 4;14(4):829. doi: 10.3390/microorganisms14040829 (PMC13119071; doi:10.3390/microorganisms14040829)
Supplement: Supplementary file 1 [file microorganisms-14-00829-s001.zip › table S1-S5.xls]

## Sheet: Table S1
Table S1. Physicochemical properties of DdPeLs
ID	Sublocation	signaP-5.0	AA length	Transmembrane	PredGPI	Number of cysteine occurrences	MW	pl	Instabbility index	Aliphatic index	Grand average of hydropathicity
DdPeL1	mito:14,extr:11,cyto_nucl:5,cyto:4.5,nucl:2.5	SP(Sec/SPI) CSpos:18-19.	254	No	No GPI-anchor found	9	26793	5.96	27.18	70.16	-0.373
DdPeL10	extr:31,plas:1	SP(Sec/SPI) CSpos:18-19.	273	No	No GPI-anchor found	11	29008.8	6.06	24.39	79.93	-0.243
DdPeL11	extr:22,plas:9,lyso:1	SP(Sec/SPI) CSpos:18-19.	209	No	No GPI-anchor found	9	22256.3	5.73	34.85	76.92	-0.139
DdPeL12	extr:30,plas:1,lyso:1	SP(Sec/SPI) CSpos:20-21.	254	No	No GPI-anchor found	10	26878.2	5.13	25.53	71.34	-0.345
DdPeL13	cyto_nucl:11.5,nucl:11,cyto:10,extr:6,plas:3,mito:2	OTHER	204	No	No GPI-anchor found	8	21956.9	7.55	55.12	73.55	-0.304
DdPeL14	extr:18,plas:13,E.R.:1	SP(Sec/SPI) CSpos:18-19.	260	No	No GPI-anchor found	10	27734.9	5.07	19.92	70.42	-0.312
DdPeL15	extr:26,plas:5,lyso:1	SP(Sec/SPI) CSpos:20-21.	265	No	No GPI-anchor found	9	28475.8	5.64	19.82	68.75	-0.305
DdPeL16	extr:29,plas:3	SP(Sec/SPI) CSpos:18-19.	273	No	GPI-anchor 252	11	28890.8	6.15	26.93	82.43	-0.168
DdPeL17	extr:26,cyto:4,nucl:1,lyso:1	OTHER	121	No	GPI-anchor 100	7	12732.3	5.24	20.79	78	-0.29
DdPeL18	extr:31,plas:1	SP(Sec/SPI) CSpos:18-19.	255	No	No GPI-anchor found	8	27115.5	6.88	24.75	65.28	-0.494
DdPeL19	extr:30,lyso:2	SP(Sec/SPI) CSpos:18-19.	254	No	No GPI-anchor found	9	26922.3	8.28	30.89	67.83	-0.413
DdPeL2	extr:31,plas:1	SP(Sec/SPI) CSpos:18-19.	258	No	No GPI-anchor found	10	27766.2	6.42	24.2	74.4	-0.288
DdPeL20	extr:27,mito:3,plas:1,lyso:1	SP(Sec/SPI) CSpos:18-19.	239	No	No GPI-anchor found	5	25995.2	6.75	41.67	70.46	-0.505
DdPeL21	cyto:10.5,cyto_nucl:9.5,extr:8,mito:8,nucl:5.5	OTHER	126	No	No GPI-anchor found	5	13939.9	9.13	33.41	68.81	-0.488
DdPeL3	extr:31,plas:1	SP(Sec/SPI) CSpos:18-19.	258	No	No GPI-anchor found	10	27669	6.14	23.19	69.84	-0.305
DdPeL4	extr:24,plas:7,lyso:1	SP(Sec/SPI) CSpos:18-19.	254	No	No GPI-anchor found	9	26796.8	4.4	34.82	77.87	-0.166
DdPeL5	cyto:16.5,cyto_nucl:16,cyto_plas:11.3333,extr:5,mito:3,lyso:1	OTHER	154	No	No GPI-anchor found	4	16546.5	5.45	31.27	67.65	-0.565
DdPeL6	extr:30,plas:1,lyso:1	SP(Sec/SPI) CSpos:18-19.	255	No	No GPI-anchor found	9	26897.3	5.26	35.22	76.38	-0.182
DdPeL7	cyto:12.5,extr:12,cyto_nucl:9,mito:4,nucl:2.5,lyso:1	OTHER	212	No	No GPI-anchor found	8	22311.9	5.72	22.09	66.16	-0.478
DdPeL8	extr:31,plas:1	SP(Sec/SPI) CSpos:18-19.	254	No	No GPI-anchor found	9	26869.2	5.06	29.46	68.62	-0.398
DdPeL9	extr:31,plas:1	SP(Sec/SPI) CSpos:18-19.	266	No	No GPI-anchor found	11	28098.7	5.87	26.78	75.06	-0.314

## Sheet: Table S2
Table S2. Enzyme activity of DdPeL at different pH values
Protein	Enzyme activity (U/mg)
	pH=3.8	pH=4.5	pH=5.8	pH=6.8	pH=7.4	pH=8.8	pH=9.0	pH=10
DdPeL18	0.0301±0.0014	0.0211±0.0029	0.0211±0.0020	0.0286±0.0064	0.0072±0.0016	0.0088±0.0045	0.1066±0.0355	0.0412±0.0020
DdPeL19	0.0265±0.0021	0.0180±0.0022	0.0197±0.0019	0.0269±0.0019	0.0173±0.0020	0.0335±0.0028	0.0193±0.0005	0.0170±0.0010
DdPeL8	0.0172±0.0019	0.0161±0.0015	0.0124±0.0020	0.0096±0.0003	0.0118±0.0019	0.0095±0.0002	0.0059±0.0002	0.0048±0.0010
DdPeL10	0	0.0083±0.0047	0.0086±0.0048	0.0173±0.0097	0.0108±0.0061	0	0.0047±0.0027	0
DdPeL14	0.0045±0.0095	0.0047±0.0162	0	0.0352±0.0170	0.0537±0.0139	0.0186±0.0070	0.0046±0.0218	0.0484±0.0300
DdPeL15	0	0	0.0211±0.0205	0.0337±0.0130	0	0.0618±0.0244	0.1705±0.0283	0
DdPeL16	0.0197±0.0045	0	0	0.0330±0.0007	0.0461±0.0014	0.0357±0.0024	0.0553±0.0014	0.0170±0.0010
Ddc_19181	0.0440±0.0073	0	0.3481±0.0086	0.0521±0.0113	0	0	0	0
Ddc_10541	0.0027±0.0014	0.0024±0.0012	0.0087±0.0044	0.0050±0.0025	0.0078±0.0040	0.0041±0.0021	0.0026±0.0013	0.0018±0.0010

## Sheet: Table S3
Table S3. Phenotypic changes in Nicotiana benthamiana plants infected with recombinant potato virus X carrying Ddpel genes
Gene	Phenotypes in tobacco
	Browning in stem	Stunting	Typical mosaic symptoms with dark light-green patches	Cracks in petioles or stems	“Brittle as Rotten Wood”	Main phenotype
Ddc-10541	×	√	√	×	√	“Brittle as Rotten Wood” (Type II)
Ddc-18183	×	√	√	×	√	“Brittle as Rotten Wood” (Type II)
Ddc-19181	×	√-	√	√	√	Cracks in petioles or stems (Type III)
Ddpel1	√	√	√	×	×	Browning in stem (Type IV)
Ddpel2	×	×	√	×	×	Typical mosaic symptoms with dark light-green patches (Type I)
Ddpel3	×	√	√	√	√	Cracks in petioles or stems (Type III)
Ddpel4	√	√	√	√	×	Browning in stem (Type IV)
Ddpel5	×	×	√	×	×	Typical mosaic symptoms with dark light-green patches (Type I)
Ddpel6	×	√-	√	√	√	Cracks in petioles or stems (Type III)
Ddpel7	×	×	√	×	×	Typical mosaic symptoms with dark light-green patches (Type I)
Ddpel8	×	×	√	×	×	Typical mosaic symptoms with dark light-green patches (Type I)
Ddpel9	×	×	√	×	√-	“Brittle as Rotten Wood” (Type II)
Ddpel10	×	×	√	×	√-	“Brittle as Rotten Wood” (Type II)
Ddpel11	×	×	√	×	×	Typical mosaic symptoms with dark light-green patches (Type I)
Ddpel12	×	√	√	×	√	“Brittle as Rotten Wood” (Type II)
Ddpel13	×	×	√	×	×	Typical mosaic symptoms with dark light-green patches (Type I)
Ddpel14	×	×	√	×	×	Typical mosaic symptoms with dark light-green patches (Type I)
Ddpel15	×	√	√	√	√	Cracks in petioles or stems (Type III)
Ddpel16	×	√-	√	×	√	“Brittle as Rotten Wood” (Type II)
Ddpel17	×	×	√	×	×	Typical mosaic symptoms with dark light-green patches (Type I)
Ddpel18	√	√	√	×	×	Browning in stem (Type IV)
Ddpel19	√	√	√	×	×	Browning in stem (Type IV)
Ddpel20	×	×	√	×	×	Typical mosaic symptoms with dark light-green patches (Type I)
Ddpel21	×	×	√	×	×	no

## Sheet: Table S4
Table S4 Primers in this study
Primer	Sequence	Product
TW81	GTTTCCGTAGGTGAACCTGC	/
AB28	ATATGCTT AAGTTCAGCGGGT
ITS1	TCCGTAGGTGAACCTGCGG	/
ITS4	TCCTCCGCTTATTGATATGC
27F	AGAGTTTGATCMTGGCTCAG	/
1492R	GGTTACCTTGTTACGACTT
Dd-RT-actF	GAGAAGATCTGGCATCACAC	272
Dd-RT-actR	TTCTCCTTGATGTCACGAAC
qPCR_DdPel10.1_F1	TGGTGTTCGGCTGTGGATAC	114
qPCR_DdPel10.1_R1	ATACGTGTCGCTGCATTTGG
qPCR_DdPel14_F1	GACTGGCCAAATGCTACAGC	92
qPCR_DdPel14_R1	TAGCGAGTGTTGTTGCCATC
qPCR_DdPel15_F1	GGTTGCTGCCACTATCAAGATC	112
qPCR_DdPel15_R1	TGGCTGGGTTTCATTTTGGC
qPCR_DdPel16_F1	AGCATAAAACCAAGTCTAAAAGAGGGT	322
qPCR_DdPel16_R1	TTCCGCAAGATAGCCAGAGC
qPCR_DdPel18_5F	TGAAGTCTGTGCTGCCTACG	83
qPCR_DdPel18_5R	CTCCATCCGTAGCAGGTGTG
qPCR_DdPel19_4F	GTGGTGCCAGTGCTTCCTAT	86
qPCR_DdPel19_4R	TGTACCACCACCGTTATGCC
qPCR_DdPel8_F1	TATTCCATGCTGGCTTGGTG	120
qPCR_DdPel8_R1	GCTTCATTTCGCCGTCAAAC
/: The size of the amplified fragment cannot be accurately determined

## Sheet: Table S5
>DdPel18
-----------------------------MTYLHILIILFHA--------GLVFG-----
-------------CEFPPWPTPKETVKVDNPQTIKAGQPFDGQM----------------
----------------------------------------KRYVAS-KGDGGQGEG--QP
AVFRLED-------GAILKNVVIGKPAADG-------------VHCMGSCTLENVWWEDV
GEDAATFKGDAKDTYK---VIGGGAKNASDKVFQHNGGGTLTVSNFQVETFG-KLYRSCG
NCKNNG----PDLP-RKANLDCIKAKGPGMSLASVNANYGDSATLTNIQ-----VEGKLD
EVCAAYEGNNNGKEPK------------------VQQKYTPATDGDGKTCNYKKSDVKAS
------------------------------------------------------------
------------------------------------------------------------
------------------------------------------------------------
------------------------------------------------------------
------------------------------------------------------------
------------------------------------------------------------
------------------------------------------------------------
------------------------------------------------------------
------------------------------------------------------------
------------------------------------------------------------
------------------------------------------------------------
------------------------------------------------------------
------------------------------------------------------------
---------------------------------------------------
>D3JTC1 Paenibacillus amylolyticus
-----------------------------MKKMLTLLLSAG---------LVASIF----
--------------GVMP--AAAAPTVVNSTIVVPKGTTYDGQG----------------
----------------------------------------KTFVANPSTLGDGSQAENQK
PVFRLEA-------GATLKNVIIGAPAADG-------------VHCYGNCNISNVVWQDV
GEDALTLKSSGTVNIT-----GGAAYKAYDKVFQINAAGTINIKNFRADDIGKLVRQNGG
TT---------FT-VNMTLDNSNISNVKDAIMRTDSSSSQGRITNTRY-----SKVPTLF
KGFASGKTSQSGNTQY--------------------------------------------
------------------------------------------------------------
------------------------------------------------------------
------------------------------------------------------------
------------------------------------------------------------
------------------------------------------------------------
------------------------------------------------------------
------------------------------------------------------------
------------------------------------------------------------
------------------------------------------------------------
------------------------------------------------------------
------------------------------------------------------------
------------------------------------------------------------
------------------------------------------------------------
---------------------------------------------------
>O34310 Bacillus subtilis
-----------------------------MKKIVSILFMFG---------LVMGFS----
--------------QFQPSTVFAADKVVHETIIVPKNTTYDGKG----------------
=----------------------------------------QRFVAGK-ELGDGSQSENQD
PVFRVED-------GATLKNVVLGAPAADG-------------VHTYGNVNIQNVKWEDV
GEDALTVKKEGKVTID-----GGSAQKASDKIFQINKASTFTVKNFTADNGG-KFIRQLG
GST---------FH-VDVIIDKCTITNMKEAIFRTDSKTSTVRMTNTRY-----SNVGQK
WIGVQH--IYENNNTQF-------------------------------------------
------------------------------------------------------------
------------------------------------------------------------
------------------------------------------------------------
------------------------------------------------------------
------------------------------------------------------------
------------------------------------------------------------
------------------------------------------------------------
------------------------------------------------------------
------------------------------------------------------------
------------------------------------------------------------
------------------------------------------------------------
------------------------------------------------------------
------------------------------------------------------------
---------------------------------------------------
>P04960 Dickeya chrysanthemi
----MKNTRVRSIG-TKSLLAAVVTAALMATSAYAAVETD------AATTGWATQNGGTT
GGAKAAKA--VEVKNISDFKKALNG-TDSSAKIIKVTGPIDISG----------------
---------------GKAYTSFDDQKARSQ----------ISIPSNTTIIGVGSNGKFTN
GSLVIKG-----VKNVILRNLYIETPVDVAPHYESGDG-----WNAEWDAAVIDN-STNV
WVDHVTISDGSFTDDKY-TTKDGEKYVQHDGALDIKKGSDYVTISYSRFELHDKTILIGH
SDSNG----SQDS-GKLRVTFHNNVFDRVTERAPRVRFGSIHAYNNVY-----LGDVKHS
VYPYLYSFGLGTSGSILSESNSFTLSNLKSIDGKNPECSIVKQFNSKVFSDKGSLVNGST
--------------TTKLDTCGLTAYKPTLPYKYSAQTMTSSLATSINNNAGYGKL----
------------------------------------------------------------
------------------------------------------------------------
------------------------------------------------------------
------------------------------------------------------------
------------------------------------------------------------
------------------------------------------------------------
------------------------------------------------------------
------------------------------------------------------------
------------------------------------------------------------
------------------------------------------------------------
------------------------------------------------------------
------------------------------------------------------------
---------------------------------------------------
> P0C1A3 Dickeya dadantii
----MNKVSGRSFTRTSTCLLATLIAGVMTSGVSAAELVNSKALESAPAAGWASQNGSTT
GGAAATSDNIYVVTNISEFTSALS--AGAVAKIIQITGTVDISG----------------
---------------GTPYKDFADQKARSQ----------INIPANTTVIGIGTDAKFIN
GSLIIDGT--DGTNNVIIRNVYIQTPIDVEPHYEKGDG-----WNAEWDGMNITNGAHHV
WVDHVTISDGSFTDDMY-TTKDGETYVQHDGALDIKRGSDYVTISNSLFDQHDKTMLIGH
SDTNS----AQDK-GKLHVTLFNNVFNRVTERAPRVRYGSIHSFNNVF-----NGDVKDP
VYRYLYSFGIGTSGSVLSEGNSFTIANLS----ASKACKVVKKFNGSIFSDNGSVLNGS-
--------------AADLSGCGFSAYTSAIPYVYAVQPMTTELAQSITDHAGSGKL----
------------------------------------------------------------
------------------------------------------------------------
------------------------------------------------------------
------------------------------------------------------------
------------------------------------------------------------
------------------------------------------------------------
------------------------------------------------------------
------------------------------------------------------------
------------------------------------------------------------
------------------------------------------------------------
------------------------------------------------------------
------------------------------------------------------------
---------------------------------------------------
>P0C1C1 Pectobacterium carotovo
MKYLLPTAAAGLLLLAAQPAMAANTGGYATTDGGEVSGAVKK-----TARSMKEIVDIIE
AAQVDSKG---KKVKGGAYPLIITYSGNEDSLIKAAEKNICGQWSK--------------
-------------D------------ARGV----------QIKEFTKGITIQGTNGSSAN
FGVWIVN-----SSNVVVRNMRFGYMPGGA---------------QDGDAIRID-NSPNV
WIDHNEIFAKNFE-----CKGTPDNDTTFESAVDIKKGSTNVTVSYNYIHGIKKVGLSGA
SNT---------D-TGRNLTYHHNIYRDVNSRLPLQRGGLVHAYNNLY-----DGITGSG
FNVRQKGIALIESNWFENALNPVTARNDS-------------SNFGTWELRNNNITSPSD
FAKYKITWGKPSSPHINADNWKSTGKFPSISYK-YTPVSAQCVKDKLANYAGVGKNLAVL
TAANCK------------------------------------------------------
------------------------------------------------------------
------------------------------------------------------------
------------------------------------------------------------
------------------------------------------------------------
------------------------------------------------------------
------------------------------------------------------------
------------------------------------------------------------
------------------------------------------------------------
------------------------------------------------------------
------------------------------------------------------------
------------------------------------------------------------
---------------------------------------------------
>P39116 Bacillus subtilis
---MKKVMLATALFLG-------LTPAGANAADLGHQTLGSN-------DGWGAYSTGTT
GGSKASSSNVYTVSNRNQLVSALGKETNTTPKIIYIKGTIDMNVDDNLKPLGLNDYKDPE
YDLDKYLKAYDPSTWGKKEPSGTQEEARARSQKNQKARVMVDIPANTTIVGSGTNAKVVG
GNFQIKS------DNVIIRNIEFQDAYDYFPQWDPTDGS-SGNWNSQYDNITING-GTHI
WIDHCTFNDGSRPDSTS-PKYYGRKYQHHDGQTDASNGANYITMSYNYYHDHDKSSIFGS
SDSKT----SDD--GKLKITLHHNRYKNIVQRAPRVRFGQVHVYNNYY-----EGSTSSS
SYPFSYAWGIGKSSKIYAQNNVIDVPGLS------AAKTISVFSGGTALYDSGTLLNGTQ
--------------INASAANGLSSSVGWTPSLHGSIDASANVKSNVINQAGAGKLN---
------------------------------------------------------------
------------------------------------------------------------
------------------------------------------------------------
------------------------------------------------------------
------------------------------------------------------------
------------------------------------------------------------
------------------------------------------------------------
------------------------------------------------------------
------------------------------------------------------------
------------------------------------------------------------
------------------------------------------------------------
------------------------------------------------------------
---------------------------------------------------
>P72242 Pseudomonas amygdali
---MLKPHGLTPLALTGGILVSLLSVSLSAHAEIATDVATT---------GWATQNGGTK
GGSRAAANNIYTVKNAAELKAALAASGGSNGRIIKERGVIDVSD----------------
---------------GKPYTKTSDMKQRAR----------LDIPGKTTIVGTSSSAEIRE
GFFYAKE------NDVIIRNLTIENPWDPEPVWDPEDGS-AGNWNSEYDGLTVEG-ASNV
WIDHVTFTDGRRTDDQN-GTANGRPKQHHDGALDVKNGANYVTISYSVFRNHEKNNLIGS
SDSKT----PDD--GKLKVTNHNSLFENISSRGPRVRVGQVHLYNNHH-----IGSTTHK
VYPCVYAQGVGKGSKIFSERNVLDISGIS------GCSKVAADYGGSVYRDSGSLVNGSV
--------------ISCSWS----TSIGWTPPYSYTPLAADKVAADVKAKAGAGKI----
------------------------------------------------------------
------------------------------------------------------------
------------------------------------------------------------
------------------------------------------------------------
------------------------------------------------------------
------------------------------------------------------------
------------------------------------------------------------
------------------------------------------------------------
------------------------------------------------------------
------------------------------------------------------------
------------------------------------------------------------
------------------------------------------------------------
---------------------------------------------------
>Q56806 Xanthomonas campestris
----MKPKFSTAAAAS--LFVGSLLVVGVACADPALEVATT---------GWATQNGGTK
GGSKAAAANIYTVKTAAELKSALKASVGSNGRIIKISGIIDVSE----------------
---------------GKPYTTTSDMKSRAR----------LDIPTKTTLIGITSNAEIRE
GYFYVKA------NDVIIRNITIENPWDPEPVWDPDDGS-AGNWNSEYDGLTVEG-ATNV
WVDHVTFTDGRRTDDQN-GTANGRPKQHHDGAMDVKKGANFVTISYSAFKSHEKNDLIGS
SDSAS----STDS-GKLKVTIHNTLFENISARAPRVRFGQVHLYNNYH-----VGSTSNK
VYPFSHAHGVGKESKIFSERNVFDISGVS------SCDKIAADYGGSVYRDQGSLLNGKA
--------------LTCSWN----SNIGWTPPYTYSLLSADKVAADVKAKAGAGKL----
------------------------------------------------------------
------------------------------------------------------------
------------------------------------------------------------
------------------------------------------------------------
------------------------------------------------------------
------------------------------------------------------------
------------------------------------------------------------
------------------------------------------------------------
------------------------------------------------------------
------------------------------------------------------------
------------------------------------------------------------
------------------------------------------------------------
---------------------------------------------------
>Q65DC2 Bacillus licheniformis
MKKLISIIFIFVLGVVGSLTAAVSAEAASALNSGKVNPLADF-----SLKGFAALNGGTT
GGEGGQTV---TVTTGDQLIAALKNKNANTPLKIYVNGTITTSNTS--------------
-------------A------------SKID----------VKDVSNVSIVGSGTKGELKG
IGIKIWR-----ANNIIIRNLKIHEVAS-----------------GDKDAIGIEGPSKNI
WVDHNELYHS-----------LNVDKDYYDGLFDVKRDAEYITFSWNYVHDGWKSMLMGS
SDS--------DN-YNRTITFHHNWFENLNSRVPSFRFGEGHIYNNYF-----NKIIDSG
INSRMGARIRIENNLFENAKDPIVSWYSS-------------S-PGYWHVSNNKFVNS--
----------------RGSMPTTSTTTYNPPYS-YSLDNVDNVKSIVKQNAGVGKINP--
------------------------------------------------------------
------------------------------------------------------------
------------------------------------------------------------
------------------------------------------------------------
------------------------------------------------------------
------------------------------------------------------------
------------------------------------------------------------
------------------------------------------------------------
------------------------------------------------------------
------------------------------------------------------------
------------------------------------------------------------
------------------------------------------------------------
---------------------------------------------------
>Q65EF5 Bacillus licheniformis
-----------------------------MKRLAGTVILSGL--------LVCGFG----
--------------QALPEKALAA-EVVHKTIVVEKGQTYDGKG----------------
----------------------------------------KRLIAGP-ELGDGSQREDQK
PIFKVED-------GATLKNVVLGAPAADG-------------VHTYGNASINNVVWEDV
GEDALTVKSEGSVTIN-----GGSARLAADKIFQINKASTFTVKNFTADQGGKFIRQLGG
ST---------FK-AVVNIDNCTITNMKEAIFRTDSSTSSVTMTNTRY-----SKVGQKW
IGVKH--ATERNNHEF--------------------------------------------
------------------------------------------------------------
------------------------------------------------------------
------------------------------------------------------------
------------------------------------------------------------
------------------------------------------------------------
------------------------------------------------------------
------------------------------------------------------------
------------------------------------------------------------
------------------------------------------------------------
------------------------------------------------------------
------------------------------------------------------------
------------------------------------------------------------
------------------------------------------------------------
---------------------------------------------------
>Q6CZT2 Pectobacterium atrosept
MKYLLPSTAAGLLLLAAQPTMAANTGGYATTDGGNVAGAVNK-----TARSMQDIIDIIE
EAKLDSKG---KKVKGGAYPLIITYNGNEDALIKAAENNICGQWSK--------------
-------------D------------ARGV----------EIKEFTKGVTIIGTNGSSAN
FGIWLTK-----SSDVIIRNMRFGYMPGGA---------------QDGDAIRID-NTPNV
WIDHNEIFAKNFE-----CQGTKDGDTTFESAIDIKKASTNVTVSYNYIHGIKKVGLSGF
SSS---------D-TGRDLTYHHNIYDDVNARLPLQRGGQVHAYNNLY-----TGITSSG
LNVRQKGIALIERNWFENAKNPVTSRYDG-------------SNFGTWELRNNNIMSPAD
FAKYNITWDKDTKAYVNAEDWKSTGTFASVPYS-YSPVSPQCVKDKLANYAGVNKNLAVL
TAANCN------------------------------------------------------
------------------------------------------------------------
------------------------------------------------------------
------------------------------------------------------------
------------------------------------------------------------
------------------------------------------------------------
------------------------------------------------------------
------------------------------------------------------------
------------------------------------------------------------
------------------------------------------------------------
------------------------------------------------------------
------------------------------------------------------------
---------------------------------------------------
>Q76EC9 Thermoclostridium sterc
----MRNCKGLSILLCFLLVFFAMPFPAVAEEAEAMPVSEASEWSFSAFGSNTSVEKNPD
PMINSDGSVKIVANGGKIASNEQGISFYYREVPSDANFEIKAKAEVLNFKGDDKQVSFG-
----LMLMDQIGQHRNSEKHNSNYIAVGALDTIIKAFYMQESLTKTDMLSQTPSQGDIFE
LSIKKSGDNYVLTCNGTTETFTLPGLFSDTIYVGIYAARNAEIKFSDLNFTLDTKDIVDL
SVDLSGMKTSYLVDEPLNLKGLKVTAHYSDGTSEELTEEDYIVTGFDSSTPGTNTICINV
GEISKTIDLEILPLTCTKLTVKYLPAKTDYYLGDSFNPEGLKVIAEYNDGYKVTELTEDK
YALYIAGKAAEDYVFSKAGTQKVEVISRENPSVKTGFEVNISDASIESLEISRKPEKTAY
FIGDEPDLTGLVVYARYSDGSKVRLDKSEYEVKGFDSSAPGEKEITVYHKGKTVAFSVVV
KEKEVMGIEVTKYPKTTYYIGETFNAEGLEVSKVYDNGDREPLTDFSVDASAFDGSTPGV
YDVIISADGFDPITLKVTVREKTEYEWKAIRFGQSTSDSKNYVNFLDNGAVEIVALEGGG
KIATDHDGITFYYTEIDAKDNFVLSADIKVKEYAKNPHDGQESFGIMARDAIGTPGDSSI
FASNIAAIGGFSGGTKSPNGTQLFIRTGVSSPDGAGSKGIRRIMIKDEKPGPDNTYPAAE
YRLTLAKTNSGFVGKLNDGEEVIFYEPDILNVQDSKIYVGFFAARLATIEVSNIELYVSS
SETDAPRYIPPEAPVTPSLQILSLDKTSNVNYSLVVKPNVNGSITVKQGAEILVRDVTVN
AGEKYSVDAVLEKNSENPFTVIFIPDDTQNLSSYEKIIKNFSVTMRTYNEGGNIYVSPNG
TPYGDGTKDNPLDLDTAIAFVKEGQKIILMNGVYKRDSALVISRYNDGTAENRKYLVAEP
GSRPVIDFDKKGQGVTLSGNYWYIEGIDFARSAPNYPGFIIGGNYNIVENCRFYENGDTG
LQISRTDSSENIAEWPSYNKIINCESFDNRDPSENNADGFAAKLTCGVGNMFIGCVSHHN
IDDGWDLYTKAGTGAIGPVIIDSCIAYENGTLTDGTVGKGDKNGFKLGGEGVPVQHIIKN
SIAFNNGAVGFTSNSNPSVIAINNIAYNNAKGNLVFTSYSGIETHFVVDGFVSYNTEGAP
RDSATGVPASDDNYLFDGTKSVNKSGEELTEKEFIERLLELISKIKSIK--
>Q8GCB2 Bacillus licheniformis
MKKLISIIFIFVLGVVGSLTAAVSAEAASALNSGKVNPLADF-----SLKGFAALNGGTT
GGEGGQTV---TVTTGDQLIAALKNKNANTPLKIYVNGTITTSNTS--------------
-------------A------------SKID----------VKDVSNVSIVGSGTKGELKG
IGIKIWR-----ANNIIIRNLKIHEVAS-----------------GDKDAIGIEGPSKNI
WVDHNELYHS-----------LNVDKDYYDGLFDVKRDAEYITFSWNYVHDGWKSMLMGS
SDS--------DN-YNRTITFHHNWFENLNSRVPSFRFGEGHIYNNYF-----NKIIDSG
INSRMGARIRIENNLFENAKDPIVSWYSS-------------S-PGYWHVSNNKFVNS--
----------------RGSMPTTSTTTYNPPYS-YSLDNVDNVKSIVKQNAGVGKINP--
------------------------------------------------------------
------------------------------------------------------------
------------------------------------------------------------
------------------------------------------------------------
------------------------------------------------------------
------------------------------------------------------------
------------------------------------------------------------
------------------------------------------------------------
------------------------------------------------------------
------------------------------------------------------------
------------------------------------------------------------
------------------------------------------------------------
---------------------------------------------------
>Q9WYR4 Thermotoga maritima
----MLMRFSRVVSLVLLLVFTAVLTGAVKASLNDKPVGFAS-------VPTADLPEGTV
GGLGGEIVFVRTAEELEKYTTAEG----KYVIVVDGTIVFEPKRE---------------
----------------------------------------IKVLSDKTIVG-INDAKIVG
GGLVIKD-----AQNVIIRNIHFEGFYMEDDPRG---------KKYDFDYINVEN-SHHI
WIDHCTFVNG------------------NDGAVDIKKYSNYITVSWCKFVDHDKVSLVGS
SDKED----PEQAGQAYKVTYHHNYFKNCIQRMPRIRFGMAHVFNNFYSMGLRTGVSGNV
FPIYGVASAMGAKVHVEGNYFMGYGAVMAEAGIAFLPTRIMGPVEGYLTLGEGDAKNEFY
YCK----------EPEVRPVEEGKPALDPREYYDYTLDPVQDVPKIVVDGAGAGKLVFEE
LNTAQ-------------------------------------------------------
------------------------------------------------------------
------------------------------------------------------------
------------------------------------------------------------
------------------------------------------------------------
------------------------------------------------------------
------------------------------------------------------------
------------------------------------------------------------
------------------------------------------------------------
------------------------------------------------------------
------------------------------------------------------------
------------------------------------------------------------
---------------------------------------------------
>Q9X6Z2 Paenibacillus barcinone
-----------------------------MKKMLTLLLSAG---------LVASIF----
--------------GVMP--AAAAPTVVNSTIVVPKGTTYDGQG----------------
----------------------------------------KTFVANPSTLGDGSQAENQK
PVFRLEA-------GATLKNVIIGAPAADG-------------VHCYGSCNISNVVWEDV
GEDALTLKSSGTVNIT-----GGAAYKAYDKVFQMNASGTINIKNFRADDIGKLVRQNGG
TS---------YA-VNMTLDNSNISNVKDSIMRTDSSVSQGKITNTRY-----SKVPTLF
KGFASGKTSQSGNTQY--------------------------------------------
------------------------------------------------------------
------------------------------------------------------------
------------------------------------------------------------
------------------------------------------------------------
------------------------------------------------------------
------------------------------------------------------------
------------------------------------------------------------
------------------------------------------------------------
------------------------------------------------------------
------------------------------------------------------------
------------------------------------------------------------
------------------------------------------------------------
------------------------------------------------------------
---------------------------------------------------
>A1CYB8 Neosartorya fischeri
------MKFVATLIACG--LSGLALAAPTATVDSLEKRGPND-----AAFGYASLNGGTT
GGAGGTTT---TVSSYAAFTAAVSS---DAKKVVYVSGPIKQSAKQ--------------
----------------------------------------VKVGSNTSIIGKDSTAVLEG
FGLLVKE-----KSNVIIRNLGVKKVLA-----------------ENGDAIGIQ-YSNNV
WVDHVDVSSD-----------RDHDKDYYDGLIDLTHAADYVTISNCYIHDHWKASLVGH
SDNNG----DEDT-GHLRVTYANNYWSNINSRAPSLRFGTGHVYNSYF-----ENVS-DG
INTRDGAQVLVESNQFVGS-SKALYSTD----------------AGYAVEKDNDFGGA--
----------------KNTALKGTLT--TVPYS-YSLVGSSKVKSAVVGQAGQTLKF---
------------------------------------------------------------
------------------------------------------------------------
------------------------------------------------------------
------------------------------------------------------------
------------------------------------------------------------
------------------------------------------------------------
------------------------------------------------------------
------------------------------------------------------------
------------------------------------------------------------
------------------------------------------------------------
------------------------------------------------------------
------------------------------------------------------------
---------------------------------------------------
>Q5AY82 Emericella nidulans
--------------------------MPVLSKLLPTLTLTLP--------LLAGPCLAAA
NP---KLS----KRFTFPIPSSTGSVTFSEPYEIAAGEIYDGEL----------------
----------------------------------------QTFGRG-VECTGQDEGGESD
TVFIVQE-------GGTLKNAIIGADQIEG-------------VYCLGACTIENVWWEKV
CEDALSLK-EGSGPYV---VTGGGAQGAEDKVIQHNSEGEVIVDGFTVYDFGKLYRSCGT
CG--------DIQ-RSATITNVVAVS-GSTIAGANGNFGDVVTIDSSN-----CATDVSA
ICTTYEADADGGEPEEVSTDVTEACVFEELPACEDEEPQEISTGPSNACQYTDPLPSC--
------------------------------------------------------------
------------------------------------------------------------
------------------------------------------------------------
------------------------------------------------------------
------------------------------------------------------------
------------------------------------------------------------
------------------------------------------------------------
------------------------------------------------------------
------------------------------------------------------------
------------------------------------------------------------
------------------------------------------------------------
------------------------------------------------------------
------------------------------------------------------------
---------------------------------------------------
>Q0CBV0 Aspergillus terreus
------MRLPTLFMLAA-IATASPMSDLN-RREMTRRQAAES-----CPIGYCTQNGGTT
GGTAGDTV---TVTDLAGLTEAAEN---ETPLTIIVSGAISGSAK---------------
----------------------------------------IRVASDKTIYG-ETGSSITG
VGFYIRR-----VSNVIMRNLKIGQVDA-----------------DNGDAIGID-ESTNV
WVDHCDLSGD-----------LSAGKDDLDGLLDITHGAEWITVSNTYFHDHWKGSLIGH
SDSNE----GEDL-GHLHITYANNYWYNVNSRTPSIRFGTVHIINNYW-----DNLLLTG
VNCRMDAQVLVQSSAFSNCPDEAIFFADS-------------DYTGYAVVDDVDLGGS--
----------------TNSVPEGTLTPSSLPYDAIEAIGSAQIATTIPGTAGQKL-----
------------------------------------------------------------
------------------------------------------------------------
------------------------------------------------------------
------------------------------------------------------------
------------------------------------------------------------
------------------------------------------------------------
------------------------------------------------------------
------------------------------------------------------------
------------------------------------------------------------
------------------------------------------------------------
------------------------------------------------------------
------------------------------------------------------------
---------------------------------------------------
>Q2TW49 Aspergillus oryzae
----------------------------MYQKLLLVPLLLTS--------ALASPHDASS
HQKFHQLN----ERAAFPIPASKGSQTFKEPYYVKG--TYDGGM----------------
----------------------------------------KTFGRG-VKCTGQKEGGDKD
AVFIVAD-------GGILRNAIIGADQIEG-------------VHCEGSCTIENVWWQEV
CEDALTFKGTGTGVHK---VIGGGAQGADDKVIQHNSGGSAIIQDFTVQNFGKLYRSCGN
CKK-------QFK-RTVQISGVKASN-GKTLVGINPNLGDSATIDG-------CASSVKE
ICVEYEGTDNNGK-----------------------EPKKAHSGPSNTCKFKEPLASC--
------------------------------------------------------------
------------------------------------------------------------
------------------------------------------------------------
------------------------------------------------------------
------------------------------------------------------------
------------------------------------------------------------
------------------------------------------------------------
------------------------------------------------------------
------------------------------------------------------------
------------------------------------------------------------
------------------------------------------------------------
------------------------------------------------------------
------------------------------------------------------------
---------------------------------------------------
>A2QV36 Aspergillus niger
------MTNFKWIVAAAGLLSGQVLAAPTATSTHAKRATVSD-----AAFGYASLNGGTT
GGAGGTTT---TVSSYAAFTSAVSG---DDAKVVYVDGTIKQTADQ--------------
----------------------------------------VKIGSNTSIIGKDANAILEG
FGVLVKE-----KENVIIRNLGVSKVLA-----------------DNGDAIGVQ-YSNNV
WIDHCDVSSD-----------RDHDKDYYDGLIDITHGSDYVTVSNTFIHDHWKASLVGH
SDSNE----DEDS-GHLTVTYANNYWYNINSRAPSFRFGTGHVYNSYY-----LDVS-DG
INTRDGAQLLVESNQFVDS-KKALYSTD----------------DGYAVSNDNDFGDS--
----------------ENTAEEGTLT--SMPYD-YTLLGSANVKAAVVGTAGQTLTF---
------------------------------------------------------------
------------------------------------------------------------
------------------------------------------------------------
------------------------------------------------------------
------------------------------------------------------------
------------------------------------------------------------
------------------------------------------------------------
------------------------------------------------------------
------------------------------------------------------------
------------------------------------------------------------
------------------------------------------------------------
------------------------------------------------------------
---------------------------------------------------
>B0XMA2 Aspergillus fumigatus
----MKLSAPLLVSLAAFSQAVTALVAFPGAEGFGANAIGGR-------NGQVYVVTNLN
DSGTGSLRDAVSATDRIVVFAVGGVIKISDRIVVSKRVTILGQTAPGDGITVYGNG----
-----------WSFSNADDAIVRYIRIRMGKGGSSGKDALGIAEGNRMIFDHVSVSWGRD
ETFSING----DASNITVQNSIIAQGLETHS------------CGGLMQTDGGVSLFRNL
YIDNKTRNPKVKGVNEFTNNVVYNWGGGGGYIAGDSAGQSYANIIGNYFISGPSTSVTAF
TRGNAN--FHGYVQNNYYDPDKDGQLDGFELGVSSSNYGGVAIMSSKYN-YPAVAYTMSP
AEAVTYVTKYAGASKVRDSVDTQLIAQVQSWGTEGGLISDEATMGGPGTLNGGTPAKDTD
-------------GDGIPDEAEKQLGTDPNTNDSMKLHSSGYTYLEVWANSLVPSTYH--
------------------------------------------------------------
------------------------------------------------------------
------------------------------------------------------------
------------------------------------------------------------
------------------------------------------------------------
------------------------------------------------------------
------------------------------------------------------------
------------------------------------------------------------
------------------------------------------------------------
------------------------------------------------------------
------------------------------------------------------------
------------------------------------------------------------
---------------------------------------------------
>B0Y953 Aspergillus fumigatus
----------------------------MWSSIAAFPVLVPV--------ALAC------
------LG----YEGGVPTPTAHHSN--SAVIEVAAGQVFDAGW----------------
----------------------------------------AKYDRGSGACKGQSEGDWKD
AVFYLHS-------GATLKNVIIGANQAEG-------------VHCDGPCTLQFVWFEDV
CEDAITIKNDKAGQETW--IIGGGAYHASDKIVQHNGCGTVNIINFYAEDYGKVYRSCGN
CDK-------QCK-RNVYVEGTTARN-GGEVVGINLNYGDTATLKN-------VCADSAH
PCVFYDGCAGDCE------------------------PKKVGYCSG--------------
------------------------------------------------------------
------------------------------------------------------------
------------------------------------------------------------
------------------------------------------------------------
------------------------------------------------------------
------------------------------------------------------------
------------------------------------------------------------
------------------------------------------------------------
------------------------------------------------------------
------------------------------------------------------------
------------------------------------------------------------
------------------------------------------------------------
------------------------------------------------------------
---------------------------------------------------
>B8NBC2 Aspergillus flavus
------MRVTAILTLAT-IAIASPTKVLNSRNELARRQATEG-----CSIGYCTQNGGTT
GGAAGDTV---TVTDLASLTEAAES---ETPLTIIVSGNIEGSAK---------------
----------------------------------------IRVASDKTIYG-ETGSSITG
VGFYIRQ-----VSNVIMRNLKIGQVLA-----------------DNGDAIGID-ESTNV
WVDHCDLSGD-----------LSAGKDDLDGLLDITHAAEWVTVSNTYLHDHWKASLVGH
SDSNA----DEDT-GHLHITYANNYWYNINSRAPSIRFGTVHIINNYW-----DSLLGTG
VNCRMDAQVLIQSSAFSNCPDEAIFFADS-------------DYTGYAVVDDVDLGGS--
----------------TNSVPEGTLTASSLPYDAIEALGSAQIAATIPETAGQKL-----
------------------------------------------------------------
------------------------------------------------------------
------------------------------------------------------------
------------------------------------------------------------
------------------------------------------------------------
------------------------------------------------------------
------------------------------------------------------------
------------------------------------------------------------
------------------------------------------------------------
------------------------------------------------------------
------------------------------------------------------------
------------------------------------------------------------
---------------------------------------------------
>A1C4B8 Aspergillus clavatus
----------------------------MLQSLLLLPLFLTS--------AFATPHDPTA
HQ---ALE----KRATFPIPSSKGSVTLRSTQYVKG--TFDGGM----------------
----------------------------------------KTYGRG-VECTGQKEGGEKD
AVFVVEE-------GGILKNVIIGADQIKG-------------VYCKGSCTIQNVWWKDV
CEDALSLKGSGSGTYK---IIGGGAQNADDKVIQHNSGGTVMIQGFTVSNFGKLYRSCGN
CSK-------QYK-RSVQISGVKAYN-GKTLVGINSNYGDTASIDA-------CASSVKD
ICVEYEGTNNNGK-----------------------EPKKKSSGPSKACEYNQPLKKC--
------------------------------------------------------------
------------------------------------------------------------
------------------------------------------------------------
------------------------------------------------------------
------------------------------------------------------------
------------------------------------------------------------
------------------------------------------------------------
------------------------------------------------------------
------------------------------------------------------------
------------------------------------------------------------
------------------------------------------------------------
------------------------------------------------------------
------------------------------------------------------------
---------------------------------------------------
